# Supplementary material for: Association of Early Feeding Practices with Gastrointestinal Symptoms in Infants During the First 12 Months: A Multicenter Prospective Cohort Study
Source: Nutrients. 2026 Apr 28;18(9):1383. doi: 10.3390/nu18091383 (PMC13164724; doi:10.3390/nu18091383)
Supplement: Supplementary file 1 [file nutrients-18-01383-s001.zip]

Archive with 1 entries (1 files):
- nutrients-4206854-supplementary.pdf
